# Supplementary material for: Serum Magnesium Levels in Patients with Obstructive Sleep Apnoea: A Systematic Review and Meta-Analysis
Source: Biomedicines. 2022 Sep 14;10(9):2273. doi: 10.3390/biomedicines10092273 (PMC9496273; doi:10.3390/biomedicines10092273)
Supplement: Supplementary file 1 [file biomedicines-10-02273-s001.zip]

Archive with 4 entries (4 files):
- FigureS1.pdf
- metaanalyisis_means.html
- metaanalysis_effects.html
- PRISMA_2020_checklist.pdf
